# Supplementary material for: A Chiral Relay Race: Stereoselective Synthesis of Axially Chiral Biaryl Diketones through Ring-Opening of Optical Dihydrophenan-threne-9,10-diols
Source: Molecules. 2023 Aug 8;28(16):5956. doi: 10.3390/molecules28165956 (PMC10459955; doi:10.3390/molecules28165956)
Supplement: Supplementary file 1 [file molecules-28-05956-s001.zip]

Archive with 1 entries (1 files):
- molecules-2505306-supplementary.pdf
